# Supplementary material for: Bortezomib-Induced Epigenetic Alterations in Nerve Cells: Focus on the Mechanisms Contributing to the Peripheral Neuropathy Development
Source: Int J Mol Sci. 2022 Feb 23;23(5):2431. doi: 10.3390/ijms23052431 (PMC8910765; doi:10.3390/ijms23052431)
Supplement: Supplementary file 1 [file ijms-23-02431-s001.zip]

Archive with 2 entries (2 files):
- fig. S2.tif
- fig. S1.tif
